# Supplementary material for: Regulating Leaf Photosynthesis and Soil Microorganisms through Controlled-Release Nitrogen Fertilizer Can Effectively Alleviate the Stress of Elevated Ambient Ozone on Winter Wheat
Source: Int J Mol Sci. 2024 Aug 29;25(17):9381. doi: 10.3390/ijms25179381 (PMC11394819; doi:10.3390/ijms25179381)
Supplement: Supplementary file 1 [file ijms-25-09381-s001.zip]

Archive with 1 entries (1 files):
- ijms-3176480-supplementary.pdf
